# Supplementary material for: SWI/SNF aberrations sensitize pancreatic cancer cells to DNA crosslinking agents
Source: Oncotarget. 2017 Aug 8;9(11):9608–17. doi: 10.18632/oncotarget.20033 (PMC5839388; doi:10.18632/oncotarget.20033)
Supplement: Supplementary file 2 [file oncotarget-09-9608-s002.xlsx]

## Sheet: Sheet1
Supplementary Table 1: TCGA PAAD Clinicopathological data
TCGA Barcode	Treatment	Vital Status	Days	Copy number segments	SWI/SNF DNA alterationa	SWI/SNF bottom 10% expression	EPC annotation
TCGA-HZ-7923	Gemcitabine	Alive	314	39		SMARCA4	Atrophic pancreas
TCGA-2J-AABO	Gemcitabine	Alive	440	109	ARID1B (RR)
TCGA-IB-8126	Gemcitabine	Alive	462	66		SMARCA4
TCGA-IB-A5SP	Gemcitabine	Alive	482	108	SMARCA2 (DD)	ARID1B
TCGA-HZ-A49H	Gemcitabine	Alive	491	43		ARID1A, SMARCA4
TCGA-F2-A8YN	Gemcitabine	Alive	517	130	SMARCA4 (RR)
TCGA-S4-A8RM	Gemcitabine	Alive	737	61	ARID1A (DD), ARID1B (DD)
TCGA-2J-AABI	Gemcitabine	Alive	969	120		PBRM1
TCGA-2L-AAQA	Gemcitabine	Dead	143	130	ARID1A (DD), ARID1B (DD)	ARID1A
TCGA-FB-AAQ6	Gemcitabine	Dead	244	104		PBRM1
TCGA-2J-AABU	Gemcitabine	Dead	277	115		PBRM1, SMARCA2, SMARCA4
TCGA-L1-A7W4	Gemcitabine	Dead	278	183	SMARCA2 (DD)	SMARCA2, SMARCA4
TCGA-3A-A9IZ	Gemcitabine	Dead	308	188		ARID1B, SMARCA2, SMARCA4
TCGA-3A-A9IU	Gemcitabine	Dead	458	86		SMARCA4
TCGA-HV-AA8X	gemcitabine	Dead	532	124		ARID1B
TCGA-2J-AABA	Gemcitabine	Dead	607	76	ARID1A (NS; p.E1542*)
TCGA-2J-AABV	Gemcitabine	Dead	652	76		ARID1A, ARID1B, PBRM1, SMARCA2
TCGA-2L-AAQE	Gemcitabine	Dead	684	117	ARID1A (RR), SMARCA2(DD)	ARID1A, SMARCA2
TCGA-HV-A5A6	Gemcitabine	Dead	2036	113		SMARCA2
TCGA-2J-AAB8	Gemcitabine	Alive	80	128
TCGA-IB-AAUS	Gemcitabine	Alive	225	51
TCGA-IB-AAUU	Gemcitabine	Alive	245	110
TCGA-RB-AA9M	Gemcitabine	Alive	286	65
TCGA-IB-AAUT	Gemcitabine	Alive	287	38
TCGA-F2-6880	Gemcitabine	Alive	295	49			Normal pancreas with atrophy
TCGA-2J-AABT	Gemcitabine	Alive	319	87
TCGA-HZ-A77P	Gemcitabine	Alive	330	61
TCGA-XD-AAUH	Gemcitabine	Alive	395	61
TCGA-IB-AAUV	Gemcitabine	Alive	404	57			Normal pancreas with atrophy
TCGA-Q3-A5QY	Gemcitabine	Alive	416	41
TCGA-IB-AAUP	Gemcitabine	Alive	431	56
TCGA-2J-AABR	Gemcitabine	Alive	438	47
TCGA-2J-AABP	Gemcitabine	Alive	463	390			Insufficient evidence to include this as an undifferentiated ductal adenocarcinoma
TCGA-XD-AAUL	Gemcitabine	Alive	498	123
TCGA-HZ-A49G	Gemcitabine	Alive	660	58
TCGA-2J-AAB4	Gemcitabine	Alive	729	69
TCGA-HZ-7924	Gemcitabine	Alive	840	35			Normal ampula of Vater
TCGA-IB-7652	Gemcitabine	Alive	1116	135
TCGA-IB-7885	Gemcitabine	Alive	1257	47
TCGA-2J-AABH	Gemcitabine	Alive	1287	123
TCGA-3E-AAAY	Gemcitabine	Alive	2285	57
TCGA-2J-AAB1	Gemcitabine	Dead	66	85
TCGA-2L-AAQI	Gemcitabine	Dead	103	89
TCGA-HZ-A77O	Gemcitabine	Dead	160	86
TCGA-F2-7276	Gemcitabine	Dead	216	85			Atrophic pancreas with a single focus of low-grade PanIN
TCGA-IB-AAUW	Gemcitabine	Dead	230	47			Normal pancreas with atrophy
TCGA-2J-AAB6	Gemcitabine	Dead	293	175
TCGA-F2-6879	Gemcitabine	Dead	334	202
TCGA-IB-A5SO	Gemcitabine	Dead	365	58
TCGA-FB-A78T	Gemcitabine	Dead	375	130
TCGA-HZ-8317	Gemcitabine	Dead	378	51
TCGA-2L-AAQJ	Gemcitabine	Dead	394	113
TCGA-IB-7644	Gemcitabine	Dead	394	64
TCGA-IB-A5SS	Gemcitabine	Dead	460	79
TCGA-IB-7889	Gemcitabine	Dead	481	55
TCGA-HZ-8637	Gemcitabine	Dead	517	78
TCGA-2J-AAB9	Gemcitabine	Dead	627	46
TCGA-IB-7647	Gemcitabine	Dead	666	82
TCGA-2J-AABF	Gemcitabine	Dead	691	111
TCGA-US-A774	Gemcitabine	Dead	695	45
TCGA-FB-AAPY	Gemcitabine	Dead	1059	78
TCGA-S4-A8RO	Platinum	Alive	525	202	ARID1A (DD)
TCGA-HZ-A9TJ	Platinum	Alive	603	144	PBRM1 (RR)
TCGA-H8-A6C1	Platinum	Alive	671	176		SMARCA2	Atrophic pancreas
TCGA-3A-A9J0	Platinum	Alive	743	203	SMARCA2 (DD)	SMARCA2
TCGA-HZ-7918	Platinum	Alive	969	148		SMARCA4	Acinar cell carcinoma
TCGA-HV-A7OP	Platinum	Alive	978	121	ARID1A (DD)	ARID1A, ARID1B, PBRM1, SMARCA2
TCGA-3A-A9IH	Platinum	Alive	1021	172		ARID1A
TCGA-FB-A5VM	Platinum	Dead	498	66		ARID1A, ARID1B, PBRM1
TCGA-FB-A545	Platinum	Dead	732	109		SMARCA2
TCGA-IB-7645	Platinum	Dead	1502	71	PBRM1 (SS)
TCGA-XD-AAUG	Platinum	Alive	420	39
TCGA-FB-AAPZ	Platinum	Alive	716	234
TCGA-FB-A4P6	Platinum	Alive	767	N/A
TCGA-HV-AA8V	Platinum	Alive	920	107
TCGA-FB-A4P5	Platinum	Dead	179	59
TCGA-IB-AAUQ	Platinum	Dead	183	90
TCGA-IB-A7LX	Platinum	Dead	250	195
TCGA-XD-AAUI	Platinum	Dead	366	144
TCGA-F2-7273	Platinum	Dead	592	65			Atrophic pancreas with a single focus of low-grade PanIN
TCGA-3A-A9I9	Platinum	Dead	634	199
TCGA-S4-A8RP	Platinum	Dead	702	98
TCGA-IB-7891	Platinum	Dead	913	48
aNS=Nonsense mutation; SS=Splice Site mutation; RR=Rearrangement; DD=Deep Deletion
